# Supplementary material for: Oncogene-induced matrix reorganization controls CD8+ T cell function in the soft-tissue sarcoma microenvironment
Source: J Clin Invest. 2024 Apr 23;134(11):e167826. doi: 10.1172/JCI167826 (PMC11142734; doi:10.1172/JCI167826)
Supplement: Supporting data values [file jci-134-167826-s052.xlsx]

## Sheet: Fig. 1A
Days post-inoculation	KP	KPY		Data coding:
45	1			1 = event (tumor formed)
45	1			0 = non-event (tumor never formed)
45	1
45	1
45	1
45	1
47	1
49	1
49	1
49	1
51	1
53	1
53	1
55	1
57	1
57	1
59	1
59	1
67	0
67	0
67	0
47		1
47		1
49		1
59		1
59		1
61		1
67		1
67		1
67		1
93		1
103		1
175		0
175		0
175		0
175		0

## Sheet: Fig. 1E
% CD8+CD44hi T cells			% CD4+CD44hi T cells
KP	KPY		KP	KPY
4.17	24.7		6.08	37.4
2.77	49.6		3.93	49.6
1.67	54.1		3.76	66.2
2.36	54.3		5.49	50.2

## Sheet: Fig. 1G
%CD39+PD1+CD44+CD62L- T cells			%TIM3+PD1+CD44+CD62L- T cells
KP	KPY		KP	KPY
23.9	10		17.2	8.46
24.3	14.6		12.9	7.1
30.4	5.57		16.6	4.79
20.7	6.41		9.7	4.08
15.4			7.81

## Sheet: Fig. 1H
KP	KPY
1.543	5.625
1.719	2.233
1.505	7.891
1.27	5.093
0.869	1.817
0.323	0.793
0.623	2.678
1.173	2.716
1.274	3.583
0.69	2.283
1.093	1.868
1.406	0.501
1.185	0.697
0.6	0.472

## Sheet: Fig. 1I
KP mice					KPY mice					Data coding:
	Days to maximum volume	Control	α-PD1			Days to maximum volume	Control	α-PD1		1 = event (mouse death)
M56D	64	1			M57N	71	1			0 = non-event (mouse did not die from tumor [durable regression])
F50R	92	1			M67BN	76	1
M53L	77	1			M67BL	71	1
M56L	83		1		M46AB	56	1
M56N	73		1		M33BR	56	1
792	81		1		M45BR	63	1
798	75		1		M46AR	69	1
799	81		1		M45AR	74	1
M54D	75		1		M45AN	112	1
M54L	92		1		M46AN	112	1
					M66N	74		1
					M67GL	80		1
					M60R	101		1
					F67BL	85		1
					F67BR	85		1
					M57L	117		0
					F67GL	118		1

## Sheet: Fig. 1J
shScr														shYAP1 #1														shYAP1 #2
Time (Hours)	CAR (10:1)			CAR (5:1)			CAR (1:1)			CAR (0:1)				Time (Hours)	CAR (10:1)			CAR (5:1)			CAR (1:1)			CAR (0:1)				Time (Hours)	CAR (10:1)			CAR (5:1)			CAR (1:1)			CAR (0:1)
0	0	0	0	0	0	0	0	0	0	0	0	0		0	0	0	0	0	0	0	0	0	0	0	0	0		0	0	0	0	0	0	0	0	0	0	0	0	0
0.002963	0	0	0	0	0	0	0	0	0	0	0	0		0.002871	0	0	0	0	0	0	0	0	0	0	0	0		0.002871	0	0	0	0	0	0	0	0	0	0	0	0
0.582778	0	0	0	0	0	0	0	0	0	0	0	0		0.569907	0	0	0	0	0	0	0	0	0	0	0	0		0.569907	0	0	0	0	0	0	0	0	0	0	0	0
0.916111	0	0	0	0	0	0	0	0	0	0	0	0		0.903518	0	0	0	0	0	0	0	0	0	0	0	0		0.903518	0	0	0	0	0	0	0	0	0	0	0	0
1.24954	0	0	0	0	0	0	0	0	0	0	0	0		1.23704	0	0	0	0	0	0	0	0	0	0	0	0		1.23704	0	0	0	0	0	0	0	0	0	0	0	0
1.58315	0	0	0	0	0	0	0	0	0	0	0	0		1.57065	0	0	0	0	0	0	0	0	0	0	0	0		1.57065	0	0	0	0	0	0	0	0	0	0	0	0
1.91639	0	0	0	0	0	0	0	0	0	0	0	0		1.90407	0	0	0	0	0	0	0	0	0	0	0	0		1.90407	0	0	0	0	0	0	0	0	0	0	0	0
2.24981	0	0	0	0	0	0	0	0	0	0	0	0		2.23759	0	0	0	0	0	0	0	0	0	0	0	0		2.23759	0	0	0	0	0	0	0	0	0	0	0	0
2.58333	0	0	0	0	0	0	0	0	0	0	0	0		2.5713	0	0	0	0	0	0	0	0	0	0	0	0		2.5713	0	0	0	0	0	0	0	0	0	0	0	0
2.90759	0	0	0	0	0	0	0	0	0	0	0	0		2.89565	0	0	0	0	0	0	0	0	0	0	0	0		2.89565	0	0	0	0	0	0	0	0	0	0	0	0
3.24102	0	0	0	0	0	0	0	0	0	0	0	0		3.22935	0	0	0	0	0	0	0	0	0	0	0	0		3.22935	0	0	0	0	0	0	0	0	0	0	0	0
3.57435	0	0	0	0	0	0	0	0	0	0	0	0		3.56287	0	0	0	0	0	0	0	0	0	0	0	0		3.56287	0	0	0	0	0	0	0	0	0	0	0	0
3.90787	0	0	0	0	0	0	0	0	0	0	0	0		3.89648	0	0	0	0	0	0	0	0	0	0	0	0		3.89648	0	0	0	0	0	0	0	0	0	0	0	0
4.24139	0	0	0	0	0	0	0	0	0	0	0	0		4.23009	0	0	0	0	0	0	0	0	0	0	0	0		4.23009	0	0	0	0	0	0	0	0	0	0	0	0
4.57482	0	0	0	0	0	0	0	0	0	0	0	0		4.5637	0	0	0	0	0	0	0	0	0	0	0	0		4.5637	0	0	0	0	0	0	0	0	0	0	0	0
4.90574	0	0	0	0	0	0	0	0	0	0	0	0		4.89482	0	0	0	0	0	0	0	0	0	0	0	0		4.89482	0	0	0	0	0	0	0	0	0	0	0	0
5.23917	0	0	0	0	0	0	0	0	0	0	0	0		5.22843	0	0	0	0	0	0	0	0	0	0	0	0		5.22843	0	0	0	0	0	0	0	0	0	0	0	0
5.57268	0	0	0	0	0	0	0	0	0	0	0	0		5.56204	0	0	0	0	0	0	0	0	0	0	0	0		5.56204	0	0	0	0	0	0	0	0	0	0	0	0
5.90611	0	0	0	0	0	0	0	0	0	0	0	0		5.89546	0	0	0	0	0	0	0	0	0	0	0	0		5.89546	0	0	0	0	0	0	0	0	0	0	0	0
6.23963	0	0	0	0	0	0	0	0	0	0	0	0		6.22898	0	0	0	0	0	0	0	0	0	0	0	0		6.22898	0	0	0	0	0	0	0	0	0	0	0	0
6.57268	0	0	0	0	0	0	0	0	0	0	0	0		6.56222	0	0	0	0	0	0	0	0	0	0	0	0		6.56222	0	0	0	0	0	0	0	0	0	0	0	0
6.9062	0	0	0	0	0	0	0	0	0	0	0	0		6.89574	0	0	0	0	0	0	0	0	0	0	0	0		6.89574	0	0	0	0	0	0	0	0	0	0	0	0
7.23972	0	0	0	0	0	0	0	0	0	0	0	0		7.22935	0	0	0	0	0	0	0	0	0	0	0	0		7.22935	0	0	0	0	0	0	0	0	0	0	0	0
7.57315	0	0	0	0	0	0	0	0	0	0	0	0		7.56278	0	0	0	0	0	0	0	0	0	0	0	0		7.56278	0	0	0	0	0	0	0	0	0	0	0	0
7.90657	0	0	0	0	0	0	0	0	0	0	0	0		7.8962	0	0	0	0	0	0	0	0	0	0	0	0		7.8962	0	0	0	0	0	0	0	0	0	0	0	0
8.24009	0	0	0	0	0	0	0	0	0	0	0	0		8.22972	0	0	0	0	0	0	0	0	0	0	0	0		8.22972	0	0	0	0	0	0	0	0	0	0	0	0
8.57352	0	0	0	0	0	0	0	0	0	0	0	0		8.56324	0	0	0	0	0	0	0	0	0	0	0	0		8.56324	0	0	0	0	0	0	0	0	0	0	0	0
8.90704	0	0	0	0	0	0	0	0	0	0	0	0		8.89685	0	0	0	0	0	0	0	0	0	0	0	0		8.89685	0	0	0	0	0	0	0	0	0	0	0	0
9.24056	0	0	0	0	0	0	0	0	0	0	0	0		9.23046	0	0	0	0	0	0	0	0	0	0	0	0		9.23046	0	0	0	0	0	0	0	0	0	0	0	0
9.57407	0	0	0	0	0	0	0	0	0	0	0	0		9.56398	0	0	0	0	0	0	0	0	0	0	0	0		9.56398	0	0	0	0	0	0	0	0	0	0	0	0
9.90759	0	0	0	0	0	0	0	0	0	0	0	0		9.89759	0	0	0	0	0	0	0	0	0	0	0	0		9.89759	0	0	0	0	0	0	0	0	0	0	0	0
10.2411	0	0	0	0	0	0	0	0	0	0	0	0		10.2311	0	0	0	0	0	0	0	0	0	0	0	0		10.2311	0	0	0	0	0	0	0	0	0	0	0	0
10.5746	0	0	0	0	0	0	0	0	0	0	0	0		10.5646	0	0	0	0	0	0	0	0	0	0	0	0		10.5646	0	0	0	0	0	0	0	0	0	0	0	0
10.9082	0	0	0	0	0	0	0	0	0	0	0	0		10.8981	0	0	0	0	0	0	0	0	0	0	0	0		10.8981	0	0	0	0	0	0	0	0	0	0	0	0
11.2417	0	0	0	0	0	0	0	0	0	0	0	0		11.2317	0	0	0	0	0	0	0	0	0	0	0	0		11.2317	0	0	0	0	0	0	0	0	0	0	0	0
11.5753	0	0	0	0	0	0	0	0	0	0	0	0		11.5652	0	0	0	0	0	0	0	0	0	0	0	0		11.5652	0	0	0	0	0	0	0	0	0	0	0	0
11.9087	0	0	0	0	0	0	0	0	0	0	0	0		11.8986	0	0	0	0	0	0	0	0	0	0	0	0		11.8986	0	0	0	0	0	0	0	0	0	0	0	0
12.2423	0	0	0	0	0	0	0	0	0	0	0	0		12.2322	0	0	0	0	0	0	0	0	0	0	0	0		12.2322	0	0	0	0	0	0	0	0	0	0	0	0
12.5758	0	0	0	0	0	0	0	0	0	0	0	0		12.5657	0	0	0	0	0	0	0	0	0	0	0	0		12.5657	0	0	0	0	0	0	0	0	0	0	0	0
12.9093	0	0	0	0	0	0	0	0	0	0	0	0		12.8994	0	0	0	0	0	0	0	0	0	0	0	0		12.8994	0	0	0	0	0	0	0	0	0	0	0	0
13.2429	0	0	0	0	0	0	0	0	0	0	0	0		13.233	0	0	0	0	0	0	0	0	0	0	0	0		13.233	0	0	0	0	0	0	0	0	0	0	0	0
13.5764	0	0	0	0	0	0	0	0	0	0	0	0		13.5665	0	0	0	0	0	0	0	0	0	0	0	0		13.5665	0	0	0	0	0	0	0	0	0	0	0	0
13.91	0	0	0	0	0	0	0	0	0	0	0	0		13.9002	0	0	0	0	0	0	0	0	0	0	0	0		13.9002	0	0	0	0	0	0	0	0	0	0	0	0
14.2435	0	0	0	0	0	0	0	0	0	0	0	0		14.2336	0	0	0	0	0	0	0	0	0	0	0	0		14.2336	0	0	0	0	0	0	0	0	0	0	0	0
14.5771	0	0	0	0	0	0	0	0	0	0	0	0		14.5671	0	0	0	0	0	0	0	0	0	0	0	0		14.5671	0	0	0	0	0	0	0	0	0	0	0	0
14.9086	0	0	0	0	0	0	0	0	0	0	0	0		14.8987	0	0	0	0	0	0	0	0	0	0	0	0		14.8987	0	0	0	0	0	0	0	0	0	0	0	0
15.2396	0	0	0	0	0	0	0	0	0	0	0	0		15.2298	0	0	0	0	0	0	0	0	0	0	0	0		15.2298	0	0	0	0	0	0	0	0	0	0	0	0
15.5643	0	0	0	0	0	0	0	0	0	0	0	0		15.5547	0	0	0	0	0	0	0	0	0	0	0	0		15.5547	0	0	0	0	0	0	0	0	0	0	0	0
15.892	0	0	0	0	0	0	0	0	0	0	0	0		15.8825	0	0	0	0	0	0	0	0	0	0	0	0		15.8825	0	0	0	0	0	0	0	0	0	0	0	0
16.2187	0	0	0	0	0	0	0	0	0	0	0	0		16.2092	0	0	0	0	0	0	0	0	0	0	0	0		16.2092	0	0	0	0	0	0	0	0	0	0	0	0
16.5451	0	0	0	0	0	0	0	0	0	0	0	0		16.5356	0	0	0	0	0	0	0	0	0	0	0	0		16.5356	0	0	0	0	0	0	0	0	0	0	0	0
16.8688	0	0	0	0	0	0	0	0	0	0	0	0		16.8592	0	0	0	0	0	0	0	0	0	0	0	0		16.8592	0	0	0	0	0	0	0	0	0	0	0	0
17.1983	0	0	0	0	0	0	0	0	0	0	0	0		17.1888	0	0	0	0	0	0	0	0	0	0	0	0		17.1888	0	0	0	0	0	0	0	0	0	0	0	0
17.5226	0	0	0	0	0	0	0	0	0	0	0	0		17.5131	0	0	0	0	0	0	0	0	0	0	0	0		17.5131	0	0	0	0	0	0	0	0	0	0	0	0
17.8485	0	0	0	0	0	0	0	0	0	0	0	0		17.8392	0	0	0	0	0	0	0	0	0	0	0	0		17.8392	0	0	0	0	0	0	0	0	0	0	0	0
18.1776	0	0	0	0	0	0	0	0	0	0	0	0		18.1682	0	0	0	0	0	0	0	0	0	0	0	0		18.1682	0	0	0	0	0	0	0	0	0	0	0	0
18.5044	0	0	0	0	0	0	0	0	0	0	0	0		18.4952	0	0	0	0	0	0	0	0	0	0	0	0		18.4952	0	0	0	0	0	0	0	0	0	0	0	0
18.833	0	0	0	0	0	0	0	0	0	0	0	0		18.8235	0	0	0	0	0	0	0	0	0	0	0	0		18.8235	0	0	0	0	0	0	0	0	0	0	0	0
19.1602	0	0	0	0	0	0	0	0	0	0	0	0		19.1506	0	0	0	0	0	0	0	0	0	0	0	0		19.1506	0	0	0	0	0	0	0	0	0	0	0	0
19.4906	0	0	0	0	0	0	0	0	0	0	0	0		19.4812	0	0	0	0	0	0	0	0	0	0	0	0		19.4812	0	0	0	0	0	0	0	0	0	0	0	0
19.8242	0	0	0	0	0	0	0	0	0	0	0	0		19.8146	0	0	0	0	0	0	0	0	0	0	0	0		19.8146	0	0	0	0	0	0	0	0	0	0	0	0
20.1576	0	0	0	0	0	0	0	0	0	0	0	0		20.1481	0	0	0	0	0	0	0	0	0	0	0	0		20.1481	0	0	0	0	0	0	0	0	0	0	0	0
20.4909	0	0	0	0	0	0	0	0	0	0	0	0		20.4815	0	0	0	0	0	0	0	0	0	0	0	0		20.4815	0	0	0	0	0	0	0	0	0	0	0	0
20.8228	0	0	0	0	0	0	0	0	0	0	0	0		20.8133	0	0	0	0	0	0	0	0	0	0	0	0		20.8133	0	0	0	0	0	0	0	0	0	0	0	0
21.1563	0	0	0	0	0	0	0	0	0	0	0	0		21.1468	0	0	0	0	0	0	0	0	0	0	0	0		21.1468	0	0	0	0	0	0	0	0	0	0	0	0
21.5033	0	0	0	0	0	0	0	1.7371	0.579033	0	0	0		21.4802	0	94.5433	0	0	0	0	0	92.8453	0	0	36.6667	0		21.4802	0	0	0	0	100	0	0	59.4186	0	0	0	0
21.8368	0	0	0	0	0	0	0	0	0	0	0.4567	0.152233		21.7707	0	8.184	0	0	3.9357	0	0	2.1252	0	0	5.7489	0		21.7707	0	15.8144	0	0	8.1313	0	0	6.3563	0	0	15.2126	0
22.2582	0	1.0844	3.1082	0	0	0	0	0.1297	0.043233	0	0.9394	1.82623		22.207	0	1.6762	0	0	0.8716	0	0	0	0	0	1.7242	0		22.207	0	0	81.0965	0	0	91.5413	0	0	65.1512	0	0	22.0775
22.5918	3.3085	0.8459	1.3848	0	0	0.448833	0	0	0.287033	0.6762	1.5451	1.02677		22.5407	8.6383	1.4967	0	8.6803	1.0948	0	6.97	0	0	4.0127	1.5527	0		22.5407	10.2847	0	0	9.1668	0.4405	0	6.8232	0	0	6.9385	0	0
22.923	5.0405	0.1497	1.73007	0	0	0.242767	0	0	0.196067	0.1695	2.1277	0.765733		22.8743	10.8107	1.2175	1.481	9.4064	0.0425	0.6473	6.3377	0	0	2.3323	0.918	0		22.8743	9.0422	0	0	8.0046	1.5376	0	5.494	0	0	4.274	0	0.9757
23.2498	6.8415	0	2.2805	0.1837	0	0.104733	0	0	0.280333	0.2635	2.48	0.927633		23.1986	13.3688	0.0482	1.16	11.527	0	1.1499	6.5666	0	0	1.5982	1.9436	0		23.1986	9.0286	0.1729	0	6.6328	1.5091	0	4.7843	0	0.0985	4.6968	0	0.6936
23.5833	8.1447	0	2.7149	0.5531	0	0.3674	0	0	0.142867	0.3246	2.3903	0.904967		23.5321	14.8044	0	1.0483	12.8224	0	1.6853	6.9248	0	0	1.9117	2.4839	0		23.5321	9.8295	0.3904	0	6.6656	1.3466	0	3.2501	0	1.3003	4.3595	0	0.5848
23.9169	9.0287	0	3.0959	0.4679	0	0.2632	0	0	0.211733	0.0211	2.146	0.722367		23.8657	15.9783	0	1.1617	13.5323	0	1.9131	7.284	0	0	1.7471	3.0631	0		23.8657	10.4978	0	0	6.7081	0.3799	0.7897	2.564	0	1.7701	2.8089	0	0.2021
24.2493	9.2495	0	3.1784	1.1862	0	0.3954	0	0	0.0027	0	2.741	0.9706		24.1981	16.644	0	1.2092	14.5131	0	2.3546	7.8515	0	0	2.0459	3.3708	0		24.1981	10.7604	0	0	6.7936	0	0.6549	2.0773	0	1.5225	1.8306	0	0.2763
24.5781	9.978	0	3.37323	2.1768	0	0.7256	0	0	0.0537	0	2.9669	1.0187		24.5268	17.6009	0	0.6619	15.3128	0	2.3199	8.5844	0	0.3413	2.1179	3.2209	0		24.5268	11.1142	0	0	6.7616	0	0.4612	1.2874	0	1.4023	0.7092	0	0.5182
24.9115	10.5452	0	3.7409	2.9503	0	0.983433	0	0	0.0627	0	2.4712	0.856933		24.8601	18.9831	0	0.8392	16.0503	0	1.9782	9.3973	0	0.4822	2.7541	3.0495	0		24.8601	12.0639	0	0	6.8751	0	0.5978	1.32	0	1.5777	0.0034	0	0.132
25.2449	11.1323	0	4.22273	3.266	0	1.08867	0	0	0.1566	0	1.8164	0.716333		25.1935	20.2867	0	1.18	17.1141	0	2.1558	10.6617	0	0.5897	2.7148	2.9165	0		25.1935	12.6745	0.4981	0	7.3479	0	1.1291	2.1457	0	1.4272	0	0	0.5211
25.5783	11.2722	0	4.4979	3.7897	0	1.26323	0	0	0.279433	0	1.6518	0.6521		25.5226	21.1509	0	2.2577	17.7845	0	2.4961	11.4519	0	0.9339	2.593	3.1074	0		25.5226	14.3282	1.2319	0.2208	7.3879	0.5831	1.4722	2.4447	0	1.9077	0	0	0.3754
25.9013	11.0912	0	4.59247	4.2682	0	1.42273	0	0	0.415133	0	1.4209	0.543133		25.846	22.2948	0.4277	3.1329	18.0792	0	2.5591	12.6096	0	0.449	2.5661	3.0233	0		25.846	15.1887	1.7835	1.8789	7.5222	1.3182	2.4328	2.1496	0	2.1702	0	0	0.4468
26.2307	10.9536	0	4.97317	4.526	0	1.58177	0	0	0.5343	0	1.2466	0.531467		26.1796	22.8298	0.504	4.6474	18.588	0	3.5436	12.906	0	0	3.1389	2.6441	0.5203		26.1796	16.1507	2.1352	4.0271	7.7935	2.0854	3.1231	2.2957	0	2.596	0.0814	0	0.7783
26.5643	10.5653	0	5.20247	4.3627	0	1.78123	0	0	0.703733	0	1.3299	0.5395		26.5131	22.9283	1.1906	6.2817	18.8184	0	4.6222	13.0563	0	0	3.4858	2.9179	0.903		26.5131	17.1227	2.9166	6.7906	8.2382	3.0619	3.8635	2.5172	0	3.1898	0.4749	0	0.5176
26.8978	9.632	0	5.06793	4.5244	0	1.99317	0	0	0.6103	0	0.9942	0.440133		26.8467	23.1334	1.6407	7.6317	18.9706	0	5.9753	13.2138	0	0	3.7359	2.8998	0.4831		26.8467	17.7126	3.0913	9.3545	8.1301	3.028	4.7762	2.8842	0	3.0693	1.1325	0	0.314
27.2313	8.8848	0	4.90617	4.1686	0	1.9844	0	0	0.619133	0.1819	0.5337	0.433433		27.1803	23.3702	2.0389	9.503	19.3134	0	6.6455	13.3944	0	0	3.8846	2.9242	0.1796		27.1803	18.1743	3.6619	12.3015	7.9136	3.1537	6.3299	2.2775	0	3.3856	1.328	0	0.3149
27.5646	8.453	0	4.8718	3.7705	0	1.9941	0	0	0.489933	0.4212	0	0.231567		27.5136	23.7355	2.6913	11.5643	19.5835	0	7.5539	13.3122	0	0	4.229	2.6697	0.1959		27.5136	18.648	4.2255	15.2052	7.5945	3.4004	7.6658	1.7231	0	3.3444	1.0842	0	0.5409
27.8982	8.2273	0	4.8767	3.9444	0	2.04137	0.2895	0	0.596333	0.6208	0.2428	0.453533		27.8471	24.0756	3.5141	12.7822	19.7195	0	8.2262	13.4954	0	0	4.6423	2.3769	0.2192		27.8471	19.1879	4.9859	18.4697	7.6767	3.4911	8.8745	1.4664	0	3.0545	1.2665	0	0.4429
28.2317	7.8782	0	4.8359	2.5455	0	1.5128	0.7907	0	0.704333	0	0.3624	0.246933		28.1807	24.6695	3.8865	14.1668	19.6601	0	8.6625	13.0803	0	0	4.8488	2.4242	0.7525		28.1807	20.0123	5.6036	21.689	7.8726	3.6185	10.7372	1.6806	0	2.4915	0.7241	0	0.7208
28.5652	7.8079	0	4.98	2.5311	0	1.5671	0.4674	0	0.332133	0	0.6285	0.447067		28.5143	25.5099	4.2422	15.695	19.8953	0	9.1036	13.0198	0	0	4.8971	2.4434	0.7841		28.5143	20.6474	6.5389	25.2637	8.2134	3.614	12.6969	1.7655	0	2.105	0.5175	0	0.5376
28.8987	7.7044	0	4.87947	2.0973	0	1.3459	0.7527	0	0.864633	0	0.8802	0.653967		28.8478	25.6462	4.4294	17.3065	20.3671	0	9.5343	12.8324	0	0	4.6595	2.5899	0.9966		28.8478	22.0444	7.1853	29.1706	8.4238	4.1913	15.0332	1.9145	0	2.3305	0.8154	0	0.6552
29.2287	8.0541	0	5.3412	2.0993	0	1.3075	0.7936	0	0.815367	0	1.2904	0.8216		29.1813	25.8808	4.546	18.691	20.4186	0	10.3717	12.9132	0	0	4.7298	2.1134	0.7365		29.1813	23.0416	7.9855	33.0993	8.6564	4.1137	17.6367	2.5691	0	2.5905	0.5189	0	0.4935
29.5622	8.4314	0	5.37227	2.4366	0	1.37653	0.6181	0	0.779933	0	0.8676	0.630167		29.5114	26.5019	4.7811	20.6299	20.5233	0	10.7983	13.1843	0	0	4.4669	2.3143	0.6535		29.5114	23.7077	8.7711	37.3781	9.3553	4.7967	20.5438	2.6835	0	2.3366	0.2692	0	0.9846
29.8957	8.5893	0	5.5886	2.1505	0	1.3656	0.53	0	0.6833	0	0.4874	0.630767		29.8449	27.4555	5.4326	22.3021	20.6238	0	11.1442	13.0019	0	0	4.6806	2.1244	0.7435		29.8449	24.8562	9.7918	41.4796	9.4702	5.4087	22.9705	2.5451	0	2.4742	0	0	1.2394
30.2244	8.6498	0	5.69113	2.1616	0	1.3902	0.8823	0	0.898367	0	0.4688	0.583133		30.1779	27.9808	5.9381	24.5733	20.9624	0	11.8491	12.7704	0	0	4.9152	2.1936	1.0669		30.1779	26.0838	11.5571	45.253	9.8485	6.5269	25.826	2.2258	0	2.8429	0	0	1.2386
30.558	8.3582	0	5.7401	2.1159	0	1.45363	1.3347	0	0.950433	0	0.5995	0.478967		30.5074	28.5637	6.3013	26.5127	21.6653	0	12.3769	12.3631	0.0403	0	4.9491	1.6834	1.1022		30.5074	26.6703	12.4396	49.021	10.4968	7.3757	28.0319	2.2388	0	3.6226	0	0	1.0776
30.8882	9.1282	0	6.18267	2.6707	0	1.6206	0.8939	0	0.778767	0.0792	0.5389	0.42		30.8406	29.1648	6.8598	29.1372	22.0708	0	13.266	12.5392	0.8554	0	4.8704	1.6139	1.2358		30.8406	27.8614	13.9333	52.4302	10.831	7.9359	29.9438	2.102	0	4.0135	0	0	0.4741
31.2217	9.9107	0	6.59383	2.7592	0	1.6523	0.8516	0	0.736367	0.1201	0.101	0.420167		31.1715	30.1918	7.3235	31.9521	22.2961	0	13.7819	12.72	1.3388	0	5.4276	1.4325	1.2532		31.1715	29.1095	15.3278	55.9989	11.3086	8.33	31.9678	2.5129	0	3.8622	0	0	0.5167
31.5552	10.3338	0	6.9257	2.6452	0	1.72017	0.1388	0	0.3933	0	0	0.407433		31.5049	30.6398	8.2551	34.9028	22.8408	0	14.4936	12.744	1.724	0	5.8852	1.3544	1.5238		31.5049	30.1771	16.8051	58.9329	11.8915	9.5691	34.2619	2.9384	0.2911	4.2539	0	0	0.7213
31.8886	10.4871	0	7.2555	2.5212	0	1.80857	1.0844	0	0.619733	0	0	0.477		31.835	31.4762	9.0566	37.8011	22.9999	0	15.2423	12.6959	2.1254	0	5.9676	1.0923	0.9048		31.835	31.0543	17.9969	61.6698	12.0282	10.256	36.4343	3.55	0.839	5.2695	0	0	1.1858
32.2185	10.7952	0	7.51717	3.0021	0	1.90957	1.0664	0	0.761333	0	0	0.4822		32.1685	32.5883	9.4998	40.8939	23.6392	0	16.5798	12.6977	1.8322	0	6.3032	1.0842	1.3023		32.1685	32.659	20.1166	64.1878	11.6902	11.3916	39.0061	3.5157	0.9718	5.9015	0	0	1.5397
32.5519	11.1887	0	8.1319	2.9844	0	1.82403	0.8014	0	0.7576	0.2161	0	0.598767		32.5021	33.6125	10.3949	44.2954	23.9076	0	17.341	12.429	2.1382	0	6.8131	0.9721	1.0318		32.5021	33.6676	21.7367	66.4118	11.7178	11.9782	41.4674	4.0325	1.4689	6.0011	0	0	1.7755
32.8854	11.2096	0	8.50913	2.6811	0	1.70203	0.771	0	0.6635	0	0	0.495		32.8357	34.9537	11.0544	47.3432	24.6106	0	18.7685	12.0719	2.4916	0.1996	6.8116	1.3949	1.5365		32.8357	34.5193	22.6126	68.4217	12.2048	12.6213	43.6473	3.6001	1.6513	6.9061	0	0	1.9229
33.2188	12.5262	0	9.23527	2.8582	0	1.8532	0.7534	0	0.738533	0	0	0.3843		33.1693	36.5009	11.7619	50.6796	24.8451	0.0113	20.2974	12.1703	2.4579	0	6.4615	1.426	1.7429		33.1693	35.5134	23.8455	70.182	12.4426	13.4341	45.8908	3.4511	1.843	7.6315	0	0	1.4712
33.5522	13.1974	0	9.93293	3.06	0	2.0247	1.294	0	1.11657	0	0	0.321467		33.5028	37.5932	12.5483	53.6406	25.0752	0.6825	22.2861	11.6237	2.4409	0	6.2783	1.089	1.9754		33.5028	36.9005	25.459	71.888	13.0141	14.1311	48.076	3.0164	2.2561	8.281	0	0	1.3293
33.8851	13.5129	0	10.5802	3.2442	0	2.3092	1.1989	0	1.13947	0	0	0.2948		33.8352	38.6541	13.5624	56.7639	25.4805	0.9386	24.2796	11.674	2.6	0.3158	6.1286	1.1911	1.8482		33.8352	38.1477	26.689	73.7067	12.9301	14.3337	50.6264	2.7526	2.3389	8.9635	0	0	1.2829
34.2169	13.9954	0	11.4085	3.2266	0	2.3923	1.1756	0	1.0837	0	0	0.379167		34.1649	39.6062	14.5542	59.5813	26.1407	1.5332	26.2453	11.828	2.9345	0.655	6.3316	0.4689	1.6026		34.1649	39.3723	27.7096	75.0468	13.1701	14.8737	52.8564	2.447	2.4438	8.8981	0	0	1.2301
34.5504	15.1583	0	12.5367	2.3557	0	2.25307	1.7021	0	1.30353	0.0701	0	0.392567		34.4985	40.7976	15.4244	62.4543	26.7721	1.7433	28.5514	11.7942	3.2613	1.0431	6.8827	0.1044	1.902		34.4985	40.5389	29.4346	76.1856	13.2905	15.8815	55.0354	2.1797	2.6478	9.6529	0	0	0.7961
34.8839	15.9049	0	13.5361	2.355	0	2.4903	1.9234	0	1.53783	0.1015	0	0.287167		34.832	41.9992	16.5662	65.1585	27.7326	2.1615	31.1257	11.3899	3.2749	1.2055	6.8469	0	2.1818		34.832	41.6275	30.2838	77.2722	13.2305	16.686	57.1435	2.3919	3.129	10.3395	0	0	1.071
35.2174	16.3277	0.2436	14.568	3.0053	0	3.04993	2.2904	0	1.58803	0.1651	0	0.360233		35.1656	43.1925	17.5552	67.7078	28.3015	2.8944	33.5105	11.4384	3.5789	1.7468	6.9172	0.0047	1.8636		35.1656	42.8862	32.6066	78.2094	13.7553	16.7447	59.0738	2.6625	3.0958	10.881	0	0	1.0717
35.551	16.9746	0.696	15.741	2.8909	0	3.26297	1.6385	0	1.4776	0	0	0.4333		35.4992	44.185	18.797	69.7704	28.7301	3.2512	35.9823	12.0631	3.4068	1.8844	6.9101	0	2.0409		35.4992	44.0068	33.0376	78.9022	14.0009	17.4979	60.8653	2.4179	3.1975	11.312	0	0	0.8029
35.8845	17.4808	1.3246	16.8833	2.8731	0	3.84883	2.0139	0	1.7031	0	0	0.4346		35.8327	45.3347	20.0088	71.8088	29.0862	3.8226	38.2836	11.99	3.4097	2.0894	7.6472	0.0916	1.5842		35.8327	45.1257	33.8882	79.4438	14.1622	18.0577	62.4513	2.5701	3.4317	11.3899	0	0	0.7572
36.2181	18.6416	1.8215	18.22	2.445	0	3.82623	2.1407	0	1.65107	0	0	0.4488		36.1662	46.9974	21.5466	73.5371	29.9755	4.6785	40.6435	12.616	3.5878	2.4544	7.868	0.1767	1.558		36.1662	45.979	35.2644	80.1642	14.9224	19.2686	64.1215	2.3715	3.6952	11.6154	0	0	0.7622
36.5516	19.3239	2.906	19.6639	2.603	0	4.28117	2.241	0	1.7668	0	0	0.427767		36.4998	47.8639	23.0512	75.2349	31.0799	4.7213	42.8997	12.4571	3.6021	2.843	7.7226	0	1.7089		36.4998	46.7384	36.1379	80.6101	15.4523	20.0457	65.69	2.1236	4.1725	12.47	0	0	0.9652
36.8851	19.6002	4.1983	20.976	2.9366	0	4.91343	1.8853	0	1.69773	0	0	0.291833		36.8333	48.9581	24.4738	76.7172	31.9322	5.5838	45.3558	12.5915	3.6031	3.6596	7.5111	0.0808	1.7033		36.8333	47.7698	37.3772	80.916	15.5983	20.5605	66.9622	2.0994	3.9924	13.7101	0	0	0.9416
37.2186	20.2813	5.0744	22.3846	2.8304	0	5.37	1.5279	0	1.7166	0	0	0.4486		37.1668	49.8896	25.7225	78.0902	32.9687	6.4678	47.2941	13.1788	4.3514	3.9024	7.8737	0	2.2312		37.1668	48.5627	38.4807	81.3731	15.8291	21.3875	68.1252	2.4724	3.894	14.831	0	0	1.2858
37.5521	20.8664	5.6656	23.4845	2.8786	0	5.86923	2.143	0	1.90347	0	0	0.462567		37.5004	50.8609	27.3431	79.3932	33.5543	7.7349	49.4906	12.7806	4.9443	4.3543	7.9385	0.1178	2.3755		37.5004	49.3439	39.3667	81.5499	16.0238	22.3042	69.4506	2.5546	3.7508	15.524	0	0	1.3281
37.8856	21.6009	6.2545	24.7815	3.1132	0	6.47203	1.8592	0	1.82943	0.2406	0	0.5885		37.8339	52.0951	28.3291	80.3938	34.1815	8.7409	51.6805	12.955	5.3695	4.695	8.0072	0.3292	2.522		37.8339	50.3597	40.3947	81.5623	16.2727	22.4961	70.5807	2.2475	4.0698	17.0005	0	0	1.5759
38.2192	22.4138	7.0975	26.1455	2.7961	0	6.9177	1.6695	0	1.88557	0	0	0.430467		38.1674	52.9454	29.7442	81.4523	34.9681	10.0747	53.6018	12.9936	5.4686	4.8745	8.1187	0.6159	2.5751		38.1674	51.2207	41.4954	81.524	16.5151	23.6163	71.6478	2.9803	4.5457	17.4638	0	0	1.4362
38.5526	23.408	8.4703	27.8049	3.4364	0	7.8649	1.664	0	1.9462	0	0	0.425167		38.5009	53.9866	30.7955	82.3038	35.8054	10.7699	55.5644	13.3526	4.9795	5.66	7.901	0.7818	2.5954		38.5009	52.0497	42.5071	81.4838	16.7151	24.2355	72.6001	2.9142	5.061	18.2503	0	0	1.814
38.8861	24.0414	9.6837	29.1323	3.8739	0	8.55123	1.1615	0	1.89613	0	0	0.633533		38.8345	54.5829	31.929	83.2123	36.2719	11.5085	57.3451	13.7277	5.3418	5.9009	7.8278	0.8082	2.6631		38.8345	52.7173	43.481	81.3147	16.7001	25.1862	73.5133	2.7385	5.6215	18.893	0	0	1.3422
39.2196	24.3128	10.82	30.3784	3.9961	0	9.1192	1.6679	0	2.10807	0	0	0.675967		39.1681	55.2373	32.6514	83.9977	36.7121	11.7699	58.9289	13.8215	5.8852	6.2713	7.5899	0.8112	2.7669		39.1681	53.7205	44.1247	81.2159	16.5164	25.8765	74.0786	3.0084	5.8253	19.1371	0	0	1.5277
39.5532	24.7312	12.091	31.7022	3.9811	0	9.58327	2.0569	0	2.2828	0	0	0.6245		39.5016	55.7169	33.5656	84.6765	37.1744	12.3384	60.3081	13.9988	6.329	6.975	7.8214	0.8902	2.9395		39.5016	54.2923	44.7315	81.0808	16.5629	26.386	74.8938	2.8466	6.9286	19.4237	0	0	1.4742
39.8867	25.3683	13.2499	32.9704	4.4077	0.8124	10.5203	2.1617	0	2.29793	0	0	0.577367		39.8351	56.4207	34.9652	85.3382	38.04	13.3037	61.6289	14.2325	6.3711	7.5741	7.8661	0.6049	3.3385		39.8351	54.438	45.5045	81.1909	16.6432	26.8448	75.5395	2.2973	7.1427	19.8246	0	0	1.9367
40.2202	25.7837	14.3164	34.0892	4.4579	0.7073	11.0918	1.8245	0	2.34993	0	0	0.554067		40.1687	57.4444	36.1335	85.9354	38.6725	13.8524	63.0381	14.3692	6.8305	8.0984	7.8259	0.5882	3.9229		40.1687	55.0249	46.496	80.9256	16.6301	27.5096	76.2896	2.3444	7.5538	20.4507	0	0	1.9102
40.5537	26.3672	14.9004	35.1043	4.038	1.2512	11.5883	1.5813	0	2.432	0	0	0.513233		40.5022	58.0846	37.469	86.436	39.2132	14.1726	64.3637	14.0253	7.623	8.689	8.2834	0.4215	3.7246		40.5022	55.8099	46.9541	80.8682	16.1665	27.8857	76.9909	2.5933	8.0463	21.1186	0	0	2.1665
40.8872	27.0558	15.9731	36.2414	3.8924	2.1157	12.4465	2.3399	0	2.85397	0	0	0.540733		40.8358	58.6928	38.2803	86.864	39.7683	15.0258	66.0067	14.225	7.8641	9.495	8.98	0.4149	3.7614		40.8358	56.0157	47.6116	80.5434	16.3365	28.3142	77.4819	3.1526	8.2746	21.9455	0	0	2.6094
41.2207	27.3808	17.5272	37.4086	4.0651	2.7735	13.1841	2.409	0	3.0816	0	0	0.5202		41.1694	59.2048	39.2662	87.2654	40.5295	15.4575	67.2077	14.2599	7.9106	9.9155	8.9172	0.354	3.8906		41.1694	56.4451	48.0398	80.2383	16.379	28.6913	78.0055	3.5287	8.7122	22.599	0	0	2.8938
41.5543	27.9142	18.3814	38.3749	4.5569	3.4151	14.0836	2.6742	0	3.38493	0	0	0.541433		41.5028	59.7202	40.2373	87.5496	41.0941	16.4169	68.2821	14.3862	8.2612	10.7746	9.1906	0.5636	3.9409		41.5028	56.8485	48.3994	79.859	16.6325	29.3182	78.2987	2.8172	9.0185	22.9952	0	0	3.1948
41.8877	28.3589	19.1003	39.2823	4.6965	4.1136	14.8707	2.3605	0	3.2597	0	0	0.499		41.8363	60.3765	41.5546	87.8923	42.1538	17.5384	69.5383	14.8667	8.3511	11.3041	9.6261	0	4.0967		41.8363	57.3987	49.0665	79.5429	16.7089	29.7527	78.5868	2.9716	9.0614	23.7528	0	0	3.1721
42.2211	28.5731	20.1947	40.2383	5.3986	4.1935	15.6594	2.323	0	3.26757	0	0	0.4125		42.1697	60.6993	42.4353	88.1339	42.9386	18.1596	70.5852	15.0586	8.7325	12.056	9.4276	0	4.2602		42.1697	57.6433	49.6819	79.4536	16.8903	30.0736	78.8883	3.3063	9.3114	24.3321	0	0.2792	3.0881
42.5545	29.1783	21.8191	41.5147	5.2869	4.3093	16.1172	2.2993	0	3.35717	0	0	0.461667		42.4998	61.3058	43.318	88.3367	43.3917	18.4258	71.4906	15.284	9.1345	13.1303	9.5681	0	4.1756		42.4998	58.3248	50.3231	79.1237	17.0689	31.2264	78.8898	2.7549	9.674	24.7361	0	0.1027	3.4173
42.8816	29.2854	22.6027	42.2699	5.6895	5.2241	17.0698	2.5149	0	3.5166	0	0	0.503733		42.8304	61.5234	43.684	88.5343	44.0625	19.1063	72.6562	15.7504	9.5759	14.0375	9.5084	0.1883	4.4579		42.8304	58.864	51.0301	78.8401	16.9894	32.1838	78.9769	2.9753	9.8823	25.4536	0	0	3.5085
43.215	30.3901	23.8418	43.4934	5.5682	5.9347	17.7354	2.5782	0	3.61527	0	0	0.397633		43.1641	62.0056	44.2706	88.6309	44.2228	19.8653	73.585	15.7705	9.8613	14.7084	8.8659	0.1843	4.8153		43.1641	59.4643	51.4893	78.4343	17.2734	32.0907	79.2369	3.4987	10.3658	26.236	0	0	3.8837
43.5484	31.0678	25.4955	44.7004	6.1293	6.2408	18.5924	2.0788	0	3.66617	0	0	0.477233		43.4976	62.4263	44.7502	88.904	44.312	20.5847	74.5145	16.0854	10.4267	15.5569	8.6757	0.1967	4.853		43.4976	60.1128	51.3633	78.1076	17.7919	33.1176	79.4626	2.6615	10.7499	27.2645	0	0	3.332
43.8819	31.405	26.4769	45.5098	5.8501	7.0857	19.3044	2.1762	0	3.82987	0	0	0.492433		43.8311	62.5746	45.7965	88.9905	44.9679	21.5855	75.2512	15.7693	10.2105	15.9718	9.1986	0	4.9829		43.8311	60.854	51.8585	77.6957	17.7877	33.5684	79.4721	3.2777	11.1131	28.4736	0	0.352	3.1445
44.2153	31.835	27.7306	46.4507	6.1668	7.6943	19.9929	2.4774	0	3.91803	0	0	0.470333		44.1646	62.8727	46.4682	89.0572	45.7744	22.3015	76.0025	16.0133	10.8772	16.5014	9.2994	0.237	5.0692		44.1646	60.8663	52.2606	77.2409	17.9614	34.2463	79.5688	3.7283	11.13	29.4683	0	0.1785	2.7563
44.5486	32.1741	28.3456	47.1301	6.5043	8.5616	20.9249	2.4528	0	3.96183	0	0	0.510733		44.4982	63.1183	47.2031	89.1243	46.3689	23.1232	76.88	16.6333	11.3844	17.5129	9.3785	0.1553	5.1989		44.4982	61.1224	52.9728	77.1496	18.2171	34.3709	79.6008	4.1116	11.5028	29.9528	0	0.9661	2.5018
44.882	32.4566	29.5363	47.9745	6.4055	9.7241	21.677	2.0128	0	4.09043	0	0	0.5212		44.8317	63.4325	48.0711	89.1661	46.3313	23.5998	77.5945	16.9188	11.7024	18.3082	9.0132	0.0416	5.3867		44.8317	61.4201	53.3505	76.5918	17.8933	34.9803	79.6561	4.0762	12.3169	31.1921	0	0.6059	3.0788
45.212	32.7148	30.4389	48.6267	5.7526	10.2307	22.0541	2.4425	0	4.344	0	0	0.561367		45.1592	63.8794	48.7837	89.2417	46.8019	24.4671	78.3326	17.3891	11.7748	19.2884	9.1057	0.1216	5.4969		45.1592	61.3335	53.8015	76.175	18.2419	35.6836	79.7162	3.7341	12.0332	32.1331	0	0.3678	3.1935
45.5456	33.4767	31.6647	49.5612	5.2256	10.7737	22.5423	2.4928	0	4.403	0	0	0.5205		45.4928	64.1203	49.9786	89.2315	47.0602	25.0238	78.9161	17.3638	11.9326	19.9772	9.287	0.1368	5.8393		45.4928	61.6017	54.2422	75.9468	18.6247	36.2853	79.713	3.9143	12.524	32.5309	0	0.5774	3.1593
45.8791	34.0543	32.092	50.2077	5	11.346	23.1722	2.2502	0	4.32087	0	0	0.564933		45.8263	64.3068	50.369	89.2115	46.9081	25.6929	79.4076	17.8609	11.7546	20.4118	9.3458	0.2969	6.3951		45.8263	61.9796	54.6417	75.4584	18.745	36.4288	79.6995	4.1436	12.7567	33.4986	0	1.2167	2.8562
46.2126	34.4888	33.244	50.962	5.1349	12.0519	23.8408	2.525	0	4.58653	0	0	0.5227		46.16	64.5172	51.2263	89.2382	47.2395	26.2996	80.0819	18.1879	12.1402	21.3335	8.5552	0	6.3342		46.16	62.2885	54.7557	75.0359	18.6945	36.9371	79.5592	3.9845	12.7825	34.0494	0	1.3042	2.8977
46.5459	34.9992	33.9266	51.6048	4.8696	12.7437	24.359	2.3674	0	4.73817	0	0	0.544767		46.4933	64.678	51.8178	89.3521	47.7675	26.9134	80.772	18.1466	12.9423	22.2858	8.1449	0	6.8231		46.4933	62.3838	55.3166	74.5049	18.9833	37.2216	79.5142	4.1739	12.9694	34.4549	0	1.6702	3.0327
46.8794	35.2329	34.7582	52.1806	5.2459	13.7258	25.1601	2.2	0	4.68203	0	0	0.392033		46.8269	64.9036	52.4385	89.2576	48.1059	27.3712	81.3161	18.4429	12.9626	23.3961	8.6544	0	6.0947		46.8269	62.5934	55.3635	74.1068	18.9573	37.5755	79.4913	4.2819	12.608	35.0161	0	1.5478	3.0432
47.213	35.9351	35.7597	52.9644	5.1109	14.7219	25.8534	2.6405	0	5.0486	0	0	0.306367		47.1605	65.3326	53.0421	89.202	48.3022	27.8611	81.9559	18.4948	13.4281	24.5409	8.798	0	5.9404		47.1605	62.9376	55.5781	73.6328	19.314	37.5366	79.2977	3.8841	12.6937	35.7191	0	1.2817	3.1859
47.5465	36.3212	36.4652	53.5159	4.5492	15.4034	26.3205	2.147	0	4.93667	0	0	0.332533		47.4942	65.5797	53.0891	89.0655	48.7438	28.1635	82.5398	18.6832	13.629	25.3148	8.9972	0	6.5569		47.4942	63.1305	56.0619	73.177	19.4483	38.1515	79.2068	4.23	13.2513	36.4574	0	1.4353	3.2915
47.88	36.7252	37.4329	54.1496	4.8925	15.7615	26.8962	1.7889	0	4.8532	0	0	0.235233		47.8278	65.7018	53.8721	89.0314	48.9049	29.0227	83.0083	17.9794	14.0033	26.2497	8.9796	0	6.6583		47.8278	63.2303	56.1256	72.7267	19.5586	38.7848	78.9923	4.9902	13.679	37.5079	0	1.0956	3.3826
48.2135	36.9806	38.0878	54.648	5.3369	15.9542	27.4529	1.998	0	5.10003	0	0	0.364667		48.1613	65.8262	54.3566	89.0327	48.8364	29.7685	83.5828	18.0689	14.2527	26.9602	9.2866	0.0041	7.0225		48.1613	63.2851	56.3725	72.4527	19.4546	39.3975	78.9716	4.9271	13.9774	38.3891	0	0.3668	3.3683
48.547	37.5574	39.083	55.3505	5.2173	16.8311	28.0443	2.1445	0	5.3222	0	0	0.308467		48.495	65.8561	54.9973	88.8013	49.0751	30.4516	83.6992	18.2144	14.5276	27.8247	9.3493	0	6.7723		48.495	63.4833	56.1229	71.8346	19.3797	39.7398	78.6407	4.7981	14.2061	38.8955	0	0.459	3.4546
48.8806	38.2455	40.1281	56.0768	4.9487	17.3484	28.5592	2.5708	0	5.58683	0	0	0.492133		48.8285	65.9987	55.3086	88.7341	49.1724	30.9864	84.1999	18.4819	14.8862	28.8916	9.3398	0.1758	6.3692		48.8285	63.5446	56.3847	71.1998	19.727	39.8578	78.3062	4.891	14.4109	39.5013	0	0.4422	3.5898
49.2141	38.6081	40.672	56.5209	5.1852	17.9489	29.1967	2.1274	0	5.6408	0	0	0.426233		49.162	65.9222	55.7402	88.6876	49.1515	31.7185	84.5451	17.8487	14.5939	29.7405	9.112	0.1785	6.6621		49.162	63.5638	56.7428	70.7915	19.9831	40.3318	78.0195	5.7423	14.616	39.8823	0	0.0643	3.4091
49.5476	39.0666	41.1454	56.9847	4.8709	18.4647	29.6103	2.3633	0	5.87527	0	0	0.4279		49.4955	66.0067	56.0982	88.487	49.655	32.2161	84.9213	17.9118	14.6497	30.5879	9.0937	0.4398	7.0646		49.4955	63.4489	56.7789	70.2559	20.3634	40.4774	77.7901	5.706	14.8336	40.4036	0	0.3289	3.1653
49.8811	39.3303	41.9717	57.4873	5.4724	18.9925	30.2964	2.3434	0	6.044	0	0	0.527433		49.829	66.0584	56.4987	88.4732	50.0114	32.523	85.3577	17.8558	15.5644	31.476	9.1315	0.5253	7.116		49.829	63.6296	57.063	69.6582	20.3613	40.6854	77.5993	5.6446	15.1593	40.9829	0	0.6799	2.5004
50.2146	39.6037	42.7108	57.947	6.2414	19.8486	31.1204	2.5453	0	6.32903	0	0	0.590533		50.1624	66.0687	56.8375	88.3802	50.2158	33.0402	85.6894	18.5528	16.1287	32.205	8.7323	0.6704	7.43		50.1624	63.7044	57.3401	69.0783	20.2796	41.0979	77.4132	5.8289	15.5441	41.4378	0	0.2595	2.4482
50.5481	39.7769	43.33	58.3236	6.1374	20.6445	31.6074	2.49	0	6.4379	0	0	0.575		50.4959	66.1826	57.2996	88.242	50.2918	33.7219	85.9382	18.768	16.7945	33.3089	8.6936	0.6273	7.9417		50.4959	63.9411	57.7066	68.4706	20.3139	41.3656	77.0912	6.2478	15.6329	42.3153	0	0	2.5666
50.8816	40.0299	43.7178	58.6292	5.9193	21.6383	32.1993	1.9349	0	6.3985	0	0	0.386933		50.8293	66.3526	57.8137	88.0221	50.5659	34.0416	86.1603	18.7478	17.3096	34.3779	8.732	0.6277	8.0615		50.8293	64.1204	57.6444	67.7653	20.4006	41.5959	76.7077	6.3816	15.7117	42.4589	0	0.0357	3.0603
51.2146	40.1037	44.4538	59.0052	5.7591	21.3374	32.269	1.9378	0	6.44443	0	0	0.410633		51.1624	66.5909	58.2932	88.0662	50.5238	34.6098	86.5035	18.8146	17.0031	34.9486	8.544	0.483	7.987		51.1624	64.0995	57.6075	66.9318	20.5351	41.8991	76.3564	6.2126	15.8633	42.8331	0	0.1002	2.8271
51.5473	40.337	44.6573	59.2483	5.4878	21.7728	32.5939	1.7282	0	6.4653	0	0	0.455667		51.4903	66.5537	58.5008	87.8755	51.0829	34.914	86.9149	18.891	17.0351	36.1071	9.2221	0	7.6393		51.4903	64.0728	57.8639	66.6116	20.6333	42.4164	76.4738	5.8265	15.8349	43.1849	0	1.5761	3.089
51.8739	40.9828	45.2283	59.7516	5.8645	22.0076	33.0217	2.0018	0	6.67353	0	0	0.4888		51.8218	66.551	58.8371	87.6807	51.4966	35.386	86.9954	19.0188	17.1426	37.0128	9.3263	0	7.7201		51.8218	64.1428	57.8894	66.0625	20.5587	42.5534	75.8849	5.7286	15.9373	43.6655	0	1.3433	3.3536
52.2074	41.07	45.3087	59.8948	6.4974	22.3106	33.6566	1.9484	0	6.79677	0	0	0.4665		52.1554	66.8892	59.188	87.5943	51.5875	35.9441	87.3161	19.0601	17.647	38.1784	9.2508	0	7.3834		52.1554	64.0388	57.8313	65.2974	20.3655	42.8841	75.6711	5.9972	16.3306	44.5964	0	1.4788	3.3022
52.5408	41.2282	45.5222	60.0921	6.5846	22.8752	34.1296	2.223	0	6.99273	0	0	0.506767		52.4889	67.0395	59.7129	87.419	51.9882	36.346	87.5316	18.9626	18.433	39.2571	8.8367	0.045	7.6972		52.4889	64.0803	58.0465	64.6387	21.0094	43.2391	75.3828	5.8841	16.3552	44.9148	0	2.2106	3.5745
52.8743	41.6124	46.0992	60.4929	7.0384	23.6025	34.7578	2.2538	0.5741	7.38887	0	0	0.423433		52.8224	67.018	59.8912	87.183	52.0004	36.7765	87.7523	19.295	18.9405	40.1092	9.003	0	7.8368		52.8224	63.9738	57.9513	64.0228	21.1271	43.174	75.1663	6.3255	16.7934	45.0137	0	2.2483	3.0131
53.2076	42.1428	46.9119	60.9926	7.3365	23.6115	35.0944	2.8054	1.1354	7.94437	0	0	0.453167		53.1559	66.9785	60.2633	86.9252	52.1222	36.9258	87.9526	19.2071	19.2244	40.9796	9.009	0	8.1714		53.1559	64.0486	58.0805	63.3813	22.0786	43.7592	75.0584	6.2899	16.7124	45.3042	0	2.4052	2.6682
53.5393	42.3433	47.004	61.1471	6.9723	24.1795	35.3767	3.2453	0.9701	8.22857	0	0	0.407667		53.4894	66.9932	60.5976	86.8502	52.2678	37.332	88.1809	19.394	19.6459	41.7652	9.9447	0	7.8784		53.4894	64.3047	57.7516	62.8861	21.9727	44.3136	74.8373	6.5765	16.9746	45.7799	0	2.6913	3.6185
53.868	42.5202	47.7122	61.4932	7.0024	24.8966	35.8412	2.3935	1.2219	8.11927	0	0	0.537367		53.8122	66.9568	61.0661	86.6196	52.1749	37.8031	88.364	19.322	19.9066	42.2744	9.7066	0	8.0375		53.8122	64.3945	57.9048	62.2924	21.7691	44.6039	74.4705	6.2161	17.2761	46.1406	0	2.4616	3.5681
54.2015	42.5708	48.2049	61.731	6.613	26.1568	36.3193	2.8963	0.9596	8.49443	0	0	0.419867		54.1457	66.9103	61.1545	86.3372	52.3539	38.0385	88.3344	19.3053	19.9986	43.1405	9.6065	0.2617	8.0615		54.1457	64.5743	57.9201	61.8619	21.3706	44.3535	74.1991	6.3438	17.6779	46.8804	0	2.7003	3.6203
54.535	42.2072	48.6813	61.8129	5.9291	26.6026	36.4681	2.6165	1.0956	8.5956	0	0	0.516767		54.4793	67.1	61.142	86.0934	52.6411	38.42	88.5967	19.5931	19.8982	43.8542	9.4829	0.3414	8.2363		54.4793	64.246	57.814	61.1513	21.2829	44.656	73.7284	6.7156	17.8919	47.1824	0	2.7719	3.6126
54.8685	42.5378	49.1149	62.0979	6.2363	26.7948	36.8333	1.5181	1.2844	8.4249	0	0	0.5051		54.8128	67.0574	61.4041	85.9085	52.6906	38.5757	88.7247	19.6806	20.5266	44.5813	9.5181	0.1193	8.4804		54.8128	64.2765	58.0811	60.6102	21.1173	45.1707	73.4349	6.7744	17.8789	47.5556	0	3.1236	3.8541
55.202	42.8934	49.3852	62.3507	6.6588	27.109	37.2492	1.5416	1.8413	8.80323	0	0	0.4672		55.1463	67.0963	61.4032	85.7755	52.4838	38.5909	88.7213	19.7558	20.8846	45.2862	9.7348	0.0564	8.7816		55.1463	64.236	58.3981	60.0322	20.9136	44.928	73.0997	6.4325	18.3834	47.4303	0	3.2339	4.1325
55.5356	43.0398	49.6479	62.5274	6.9704	27.3382	37.6095	2.1102	1.6329	9.12813	0	0	0.499133		55.48	67.0646	61.6198	85.5802	52.7416	38.9742	88.9312	20.4203	21.0404	45.9871	10.1216	0.2431	8.8893		55.48	64.2412	58.4018	59.2907	21.279	45.045	72.8289	6.4896	18.8002	47.6695	0	3.3585	4.0208
55.8691	43.6981	50.4165	63.0396	7.3016	27.9606	38.1399	2.3395	1.9983	9.46177	0	0	0.6045		55.8135	66.8578	61.8625	85.4187	52.5675	39.3462	89.0558	20.9778	21.3112	46.7429	10.5553	0.7051	9.3194		55.8135	64.1769	58.4826	58.5074	21.7511	45.0176	72.2931	6.4423	18.9321	47.961	0	3.7879	3.7096
56.2026	44.2199	50.3673	63.2247	7.709	27.8947	38.407	2.6373	2.2958	9.85943	0	0	0.5986		56.147	66.7704	61.8701	85.2482	52.5397	39.7997	89.2379	20.8088	21.3776	47.8393	10.7644	0.814	9.304		56.147	64.2991	58.4198	57.8217	21.228	44.7505	72.035	6.6107	19.0698	48.1853	0	4.3781	3.2571
56.5324	44.5112	50.6605	63.451	7.4373	28.2491	38.5849	2.5312	1.9729	9.81887	0	0	0.559233		56.4806	67.0477	62.1182	85.0147	52.6363	40.4175	89.295	20.5566	21.6932	48.6052	10.5117	1.2849	9.6498		56.4806	64.1269	58.7122	57.3669	21.4814	45.2297	71.7881	6.75	19.2633	48.4869	0	4.523	3.8747
56.8642	44.1439	50.6934	63.3619	7.7601	28.8239	39.0456	1.6372	2.431	9.81503	0	0	0.596933		56.8086	66.9784	62.5108	84.8047	52.6633	40.8803	89.4901	20.5334	21.8542	49.0741	10.0213	0.868	9.4271		56.8086	64.0981	58.5645	56.4697	21.2301	45.3497	71.2503	6.6487	19.6566	49.0873	0	4.1949	4.2484
57.1977	44.4304	50.907	63.5564	7.5004	28.9048	39.1376	1.4338	2.6998	9.9549	0	0	0.596367		57.1421	66.837	62.4802	84.5081	52.8051	41.6185	89.4625	20.9603	22.2239	49.7358	10.193	1.1549	10.2588		57.1421	63.9411	58.7937	56.0222	21.4475	45.8272	70.9751	7.0417	19.8007	49.2665	0	4.6387	3.7746
57.5311	44.6536	51.4568	63.8442	8.3675	29.0674	39.636	2.156	2.7478	10.3968	0	0	0.643267		57.4757	66.5969	62.5571	84.4303	52.8319	41.8995	89.6428	20.9462	22.0121	50.2442	10.2884	1.1064	10.51		57.4757	63.8272	58.6774	55.1891	21.3116	45.8971	70.4153	7.268	19.9886	49.5204	0	5.0667	4.2668
57.8644	44.817	51.5885	63.963	8.3483	29.3281	39.8462	2.4095	2.6476	10.5524	0	0	0.483367		57.8091	66.4609	62.9123	84.1115	52.8067	42.2202	89.6355	20.8904	22.2649	51.0605	10.0848	1.2946	11.0975		57.8091	63.6345	58.5674	54.6343	21.5565	46.1728	70.2745	7.3883	20.242	50.0948	0	5.2592	4.449
58.198	44.7053	52.1424	64.1251	7.9041	29.5282	39.922	2.3865	2.6943	10.9012	0	0	0.490467		58.1427	66.5992	62.9591	83.9082	52.827	42.2348	89.7206	20.9842	22.2441	51.7357	9.7883	1.4915	11.1316		58.1427	63.5958	58.5107	53.9552	21.5877	46.0185	69.736	7.9182	20.6807	50.0482	0	5.8632	4.7296
58.5313	44.7359	52.1239	64.1491	7.5232	30.2233	40.1623	2.0203	2.3917	10.7717	0	0	0.516867		58.476	66.3791	63.1371	83.5601	53.0028	42.3443	89.7295	21.0594	22.2141	52.4635	10.3609	1.3633	11.4264		58.476	63.3412	58.5402	53.1403	22.0497	45.9232	69.1635	7.9425	20.6828	50.0906	0	5.655	4.5781
58.8648	44.9914	52.4489	64.3529	7.9271	29.8131	40.2669	2.1168	2.3963	10.9142	0	0	0.463733		58.8096	66.4845	63.4979	83.2786	53.2977	42.5007	89.7282	21.4747	22.4541	53.0809	10.6406	1.4539	11.3637		58.8096	63.1506	58.2732	52.4548	22.4058	46.4919	68.9073	8.2159	20.5035	50.0271	0	6.0971	4.3779
59.1982	44.7685	52.7459	64.3778	7.6951	30.4669	40.5448	2.166	2.3847	11.0434	0	0	0.490767		59.1431	66.3494	63.5522	82.9018	52.9486	42.8878	89.7581	21.2197	22.6527	53.6736	10.5854	1.4331	11.4661		59.1431	63.0802	58.3428	51.9285	22.7252	45.9729	68.3466	8.3652	20.725	50.1389	0	6.1022	4.8841
59.5318	44.9555	52.8712	64.4868	7.9534	30.5048	40.7448	2.2239	2.3123	11.2328	0	0	0.555267		59.4767	66.2155	63.7115	82.7245	52.8605	42.8991	89.7374	21.172	22.5427	54.1949	10.2772	1.9231	11.4539		59.4767	63.2825	58.21	51.049	22.7224	45.9914	68.0953	7.4756	20.9138	50.1851	0	6.6017	4.7333
59.8653	45.4006	53.3091	64.8007	7.9012	30.8006	40.9593	2.2328	2.7438	11.5741	0	0	0.5091		59.8102	66.0762	63.6174	82.447	53.0123	43.3959	89.8306	21.4154	22.802	54.8104	10.0693	1.5877	11.5791		59.8102	63.5051	58.2482	50.4163	22.791	46.383	67.8879	7.3871	21.2956	50.4595	0	6.7821	4.474
60.1987	46.0345	53.2141	64.9732	7.6145	31.14	41.1004	1.553	2.8156	11.4293	0	0	0.459767		60.1437	65.7678	63.7528	82.3375	53.0069	43.5048	89.8381	21.8719	23.0354	55.3358	9.6099	1.7714	12.0353		60.1437	63.1249	58.2715	49.8185	22.4643	46.6245	67.3032	7.3853	21.5181	50.2341	0	7.0434	4.679
60.5321	46.1638	53.2801	65.055	8.1686	31.2642	41.4418	1.4574	2.6991	11.4631	0	0	0.490667		60.4772	65.8602	64.0673	82.0284	52.9133	43.4905	89.8636	21.8832	23.3811	56.0446	9.5235	2.2762	11.7487		60.4772	63.2006	58.4467	48.9797	22.9924	47.4756	67.2587	6.8239	21.2656	50.3912	0	7.3587	4.2584
60.8657	46.2075	53.5068	65.1408	7.3886	31.6884	41.4527	1.6041	2.272	11.6054	0	0	0.545667		60.8107	66.0071	64.0196	81.6689	52.9917	43.7583	89.809	22.309	23.3793	56.7154	9.3846	1.7343	12.0747		60.8107	63.1692	58.2739	48.3199	23.3249	47.8482	66.8922	6.6447	21.4867	50.5846	0	8.2756	3.8196
61.1992	46.5002	53.7565	65.3253	7.9934	32.2284	41.9115	1.5918	2.5946	11.7995	0	0	0.689633		61.1443	65.8337	64.1519	81.2014	52.7259	44.3076	89.8054	22.1765	23.3294	57.3867	9.3751	2.0462	12.0994		61.1443	63.3951	58.3977	47.7737	22.9355	48.0066	66.524	7.0787	21.8398	50.3847	0	8.0592	3.7615
61.5326	46.6848	53.7401	65.3893	8.785	32.2994	42.2995	1.1578	2.9834	11.9652	0	0	0.666867		61.4779	65.6588	64.4169	80.9719	52.7659	44.5705	89.7646	22.437	23.8212	57.9516	9.148	2.1835	12.1854		61.4779	63.1065	58.3205	47.2139	22.7516	47.8267	65.8749	7.6486	21.5941	50.8091	0	7.7875	3.9116
61.8648	46.4984	54.0203	65.4227	8.9277	32.2803	42.4544	0.7346	2.7678	11.7931	0	0	0.5949		61.8099	65.5245	64.5991	80.8555	52.8348	44.5735	89.8072	22.155	23.8518	58.6471	8.8808	2.1199	12.0804		61.8099	62.9919	58.0816	46.6543	22.2342	47.8507	65.4256	7.5569	21.9273	50.817	0	7.418	4.3554
62.1982	46.5012	54.4925	65.5802	8.7324	32.2699	42.4856	1.0623	2.4481	11.9124	0	0	0.545833		62.1434	65.2827	64.7211	80.4032	53.0136	44.6782	89.7452	21.8906	24.6612	59.2876	9.1536	1.7859	11.9759		62.1434	63.1241	58.0227	45.6689	21.7137	48.0768	64.9369	7.9551	21.8295	50.7857	0	7.1253	4.6288
62.5318	46.4688	54.3977	65.5161	8.5769	32.3754	42.5287	1.3786	2.0566	12.0572	0	0	0.372967		62.4769	64.9373	64.8565	80.1857	53.0519	45.1098	89.7413	22.2219	25.0964	59.8279	9.4108	1.2307	11.977		62.4769	63.249	57.9751	45.5294	21.5889	48.3012	64.636	8.8123	21.8434	50.7583	0	7.0774	4.6373
62.8652	46.6745	54.5802	65.6505	8.7925	32.5187	42.7213	0.9044	2.3181	12.269	0	0	0.443233		62.8105	65.073	65.0766	79.8085	53.1291	45.1803	89.6062	22.2348	25.1862	60.1909	9.8723	1.0943	11.9409		62.8105	62.9456	57.9837	44.4189	21.6291	48.2693	64.0236	9.5908	22.2644	50.5777	0	6.2919	4.8268
63.1986	46.647	54.6739	65.6753	8.5459	32.9893	42.8651	1.2142	2.7599	12.6695	0	0	0.4826		63.144	65.0807	65.1782	79.614	53.0389	45.6566	89.6758	22.3886	25.5504	60.9327	10.1472	1.2914	11.9288		63.144	63.098	57.8792	43.8618	21.8673	48.1917	63.4967	9.9775	22.2163	50.7475	0	6.3101	4.5403
63.5233	46.8579	54.7198	65.7424	8.8399	33.5991	43.2347	1.4482	2.8915	12.96	0	0	0.555033		63.4673	65.2682	65.1093	79.3219	52.8149	45.9015	89.5369	22.6603	25.6284	61.3079	9.8595	1.3989	11.8905		63.4673	63.0398	57.9731	43.4186	21.8391	48.4643	63.1351	10.735	22.531	50.9975	0	6.7475	4.6629
63.8569	47.267	54.5583	65.8248	8.8267	33.36	43.2711	1.768	2.9042	13.1949	0	0	0.5787		63.7956	65.1384	65.1506	78.9475	52.6415	46.1361	89.5022	22.5275	26.0075	61.8427	9.3674	0.6796	11.7812		63.7956	62.9528	57.975	42.4411	21.6966	48.4272	63.0397	10.7657	23.3762	51.0243	0	6.3793	4.4985
64.1905	47.3344	54.6759	65.8721	8.6618	33.3995	43.2838	1.624	3.2098	13.5409	0	0	0.581167		64.1291	65.1952	65.1465	78.7378	52.725	46.5779	89.6115	22.9471	26.3178	62.5328	9.5127	0.4404	12.273		64.1291	62.2516	57.742	42.0023	22.0607	48.4055	62.3662	11.2519	23.3608	51.0429	0	6.6313	4.5259
64.524	46.984	54.8597	65.8007	8.5388	33.2297	43.2572	0.8378	2.9318	13.3341	0	0	0.652767		64.4626	65.0946	65.0978	78.4543	52.5684	47.0343	89.518	23.5485	26.2106	62.9167	9.8376	0.416	12.3354		64.4626	62.1764	57.8586	41.5693	22.5253	48.4397	61.8945	10.9983	23.3434	50.9601	0	6.9854	4.5182
64.8576	46.871	54.9097	65.7708	8.6122	33.236	43.3407	0.777	3.2215	13.5267	0	0	0.612733		64.7963	64.669	65.53	78.1667	52.1964	47.2892	89.438	23.6711	26.9738	63.6101	9.7133	0.9671	12.6708		64.7963	61.8392	57.9353	40.4276	22.6892	48.8811	61.3768	10.8574	23.1061	51.2342	0	6.7868	4.4699
65.1912	47.5238	55.4166	66.1582	8.2918	33.5929	43.423	0.5897	3.4185	13.7809	0	0	0.595733		65.1299	64.6601	65.6852	77.6983	52.0258	47.6356	89.3365	23.9517	27.2349	63.8711	9.3102	1.3744	12.3251		65.1299	61.4622	57.801	39.8623	22.9919	49.1309	60.9123	11.4054	23.4211	50.8942	0	8.2664	4.6624
65.5247	47.2384	55.4529	66.0594	8.1012	33.7003	43.4687	1.0228	3.391	13.9755	0	0	0.545933		65.4634	64.2167	65.7716	77.4889	52.2545	47.9518	89.2468	23.8975	27.3999	64.3459	9.0899	1.7884	12.5333		65.4634	61.4225	57.7459	38.8887	22.4465	49.1372	60.2171	11.1355	23.7135	50.5577	0	8.0559	4.5637
65.8583	47.2984	55.6206	66.1228	8.3191	33.6832	43.5854	1.9725	3.6057	14.4309	0	0	0.5413		65.7969	63.9833	65.805	77.0579	51.9739	47.9721	89.27	23.8294	27.5757	64.9098	9.0313	1.6226	12.6524		65.7969	61.3518	57.5322	38.458	22.9652	48.9353	59.7539	10.838	23.5553	50.6576	0	8.134	4.5258
66.1919	47.5571	55.9273	66.2946	8.7949	33.7468	43.8273	1.508	4.2731	14.6351	0	0	0.5738		66.1305	63.924	65.5577	76.7386	52.1549	48.3251	89.2373	23.6012	27.7934	65.4032	9.6298	1.3228	12.7998		66.1305	61.5135	57.7652	37.9372	22.8346	49.0774	59.0096	10.6935	23.2976	50.4305	0	7.6069	4.7251
66.5256	47.6189	55.7957	66.2718	8.0476	33.5626	43.5585	0.9759	4.6837	14.7779	0	0	0.529767		66.4641	63.7252	65.6838	76.5489	52.1699	48.5171	89.2242	24.0676	28.3877	66.0889	9.3756	1.8552	12.7221		66.4641	61.3171	57.5235	37.3812	22.8952	48.8381	58.7351	10.5205	22.9148	50.4003	0	8.021	4.4328
66.8591	47.2724	55.8737	66.1736	7.7655	33.2969	43.452	1.2261	4.6702	15.006	0	0	0.5883		66.7976	63.4382	66.0472	76.2999	52.1626	48.7055	89.1909	23.6447	28.0567	66.2021	9.0467	1.9495	12.8974		66.7976	61.0609	57.2112	36.6547	22.6996	48.7481	58.3077	10.064	23.1499	50.0293	0	8.0056	4.3475
67.1927	47.2158	55.9863	66.1832	8.9819	33.4801	43.9942	0.9211	4.7479	15.0592	0	0	0.609667		67.1311	63.3524	65.9473	75.7593	51.9949	48.893	89.0003	24.0905	28.2442	66.6035	9.0654	1.9013	12.9163		67.1311	61.3652	57.2436	36.1599	22.6693	48.9444	57.911	10.3568	22.8327	50.1432	0	8.1869	4.569
67.5263	47.3484	56.122	66.2673	8.7815	33.6128	44.0062	0.7815	4.3574	15.0366	0	0	0.5878		67.4647	63.2525	66.2063	75.5995	51.7657	49.1306	88.9451	23.9828	28.2726	66.9879	9.019	1.2644	13.2472		67.4647	61.1273	56.7847	35.4117	22.8757	48.6052	57.647	10.6434	23.1507	50.5541	0	8.8166	4.2644
67.8598	47.2572	55.9276	66.1408	8.1845	33.3296	43.7582	1.7614	3.7605	15.4677	0	0	0.663033		67.7982	62.9624	66.2584	75.1577	51.6932	49.396	88.8705	24.4618	28.4172	67.619	8.8932	1.3087	13.1167		67.7982	61.27	56.6485	34.8417	23.0185	48.6127	57.1986	10.1442	23.7669	50.3723	0	8.5901	4.6764
68.1933	46.9703	56.0905	66.0909	8.015	33.4173	43.7728	1.4358	3.8875	15.5651	0	0	0.674767		68.1317	62.855	66.2158	74.8574	51.8896	49.5878	88.8404	24.0959	28.5511	68.123	8.972	1.5299	12.862		68.1317	60.2357	56.6393	34.4092	22.6686	49.0829	56.9312	9.7322	23.4331	50.3692	0	8.6148	4.5582
68.5269	46.8657	56.141	66.0551	8.5212	33.2795	43.9441	1.7235	4.4372	16.0177	0	0	0.673967		68.4653	62.8257	66.1747	74.4651	51.8769	49.6469	88.6632	24.0456	28.4215	68.6628	9.5649	2.5189	12.6434		68.4653	60.4295	56.8229	33.8925	23.0477	48.9265	56.0204	9.3836	22.9189	50.5205	0	8.4536	4.4005
68.8606	47.1823	56.0613	66.1124	8.5601	33.2277	43.9806	1.4205	4.4018	16.0999	0	0	0.770767		68.7989	63.0263	66.0043	74.151	51.7239	49.7442	88.5867	24.4648	28.4721	68.8901	9.56	2.4415	12.8084		68.7989	60.4879	56.8084	33.5495	23.9403	49.0275	55.6452	9.3653	23.0726	50.3865	0	8.4302	4.1754
69.194	47.0556	56.2867	66.1374	8.4812	33.1938	43.9704	2.2477	4.193	16.3888	0	0	0.756433		69.1324	62.4602	65.8504	73.5981	51.4833	49.8625	88.5734	24.3172	28.2408	69.3285	9.9754	2.7072	13.2456		69.1324	60.1068	56.7837	32.6893	24.1266	49.0566	55.1657	8.9903	23.036	50.5708	0	8.5508	4.2507
69.5276	46.6613	56.2588	65.9936	9.0364	33.4471	44.2871	1.4946	4.098	16.251	0	0	0.619133		69.4659	62.2575	66.0347	73.3255	51.4726	50.06	88.4156	24.2685	28.3188	69.5003	10.4104	2.18	13.4636		69.4659	59.7304	56.5923	32.461	24.6564	49.1419	54.7616	8.9901	23.034	50.0852	0	9.0625	4.2747
69.861	46.9153	56.5023	66.1401	8.4228	33.3453	44.0839	1.9004	3.7139	16.3791	0	0	0.5853		69.7995	62.0706	66.041	72.8835	51.207	50.2308	88.2598	24.5466	28.4665	69.8546	10.2375	2.2049	13.5183		69.7995	60.0021	56.3214	31.478	24.1654	49.1733	54.3624	8.2446	23.2031	50.0307	0	9.2278	4.4424
70.1904	47.1411	56.8958	66.3301	7.9456	33.6341	44.0652	1.7667	3.6817	16.4495	0	0	0.5938		70.1283	61.7939	66.2384	72.5568	51.1668	50.4137	88.1595	24.4401	28.8649	70.246	10.0765	2.5814	13.8103		70.1283	59.8396	56.2261	30.9766	24.3327	49.0048	54.0343	9.5105	23.4123	50.0909	0	9.5098	4.1031
70.5202	47.0026	56.8607	66.2672	7.3258	33.7513	43.9346	2.285	3.7848	16.8349	0	0	0.5962		70.4589	61.5964	66.0573	72.268	51.2068	50.4981	88.0727	24.3229	29.111	70.2685	10.3091	1.8193	14.1453		70.4589	59.4326	55.8806	30.8062	24.2233	48.7592	53.7959	10.7677	23.1571	49.5762	0	9.5623	3.8524
70.8538	47.2938	56.3573	66.1742	7.317	33.9067	44.0082	1.8826	3.6423	16.7616	0	0	0.431267		70.7924	61.5581	66.0699	71.7292	50.9894	50.4127	87.8649	24.4664	28.6992	70.5426	9.9635	2.0829	14.2616		70.7924	59.3768	56.0127	29.9614	23.7368	48.5169	52.9617	11.621	23.5896	49.8019	0	9.9301	3.5367
71.1874	47.5168	56.2562	66.2042	7.8178	33.9697	44.2327	2.1472	3.3896	16.9392	0	0	0.486767		71.1259	61.2663	66.1258	71.5529	50.9117	50.6352	87.9436	25.1536	28.5744	70.8387	9.9039	1.7274	14.1302		71.1259	59.2135	55.7633	29.9989	24.2353	48.5549	53.0408	11.5305	23.3961	49.3082	0	10.1744	3.548
71.5208	47.2952	56.458	66.1806	8.6524	34.2055	44.6391	1.8384	3.5321	17.0696	0	0	0.609633		71.4593	61.04	66.349	70.9539	50.5742	50.8672	87.7072	25.2464	28.412	71.1594	10.462	1.2447	14.4961		71.4593	58.8648	55.8918	28.9164	25.4144	48.7947	52.5431	12.4469	23.3836	49.4032	0	10.4228	3.7136
71.8543	47.1317	56.5232	66.1245	8.7318	33.9618	44.6042	1.6184	3.3458	17.009	0	0	0.685167		71.7928	60.8814	66.318	70.6313	50.5215	51.2193	87.7466	25.3006	28.5881	71.5398	10.2371	0.9706	14.3644		71.7928	59.2523	55.8512	28.3902	25.3293	48.5629	52.1393	12.5464	23.2083	49.1669	0	10.3692	3.7072

## Sheet: Fig. 1K
Disease-specific survival (months)	Below median	Above median		Data coding:
17.8	0			1 = event (patient death from tumor)
22.8	1			0 = non-event (patient did not die from tumor during follow-up period)
19.4	1
36.7	1
8.6	1
38.2	0
21.3	1
18.9	0
20.3	0
47.9	0
68.7	0
3.2	0
21	0
0.5	0
86.2	0
21.7	0
4.5	1
23.4	1
40.5	0
9.3	0
4.8	1
6.6	1
66.8		0
10.7		0
12.1		1
106.5		0
35.2		0
25.4		0
12.5		0
102		0
46.8		1
16		0
17.5		0
40.8		0
34.7		0
50		0
26.2		0
62		0
22.6		1
50.4		0
15.2		0
8.3		0
67.7		0
45.4		0

## Sheet: Fig. 1L
Overall survival (months)	Below median	Above median		Data coding:
17.8	1			1 = event (patient death)
21.3	1			0 = non-event (patient did not die during follow-up)
47.9	0
22.8	1
9.3	1
35.2	0
19.4	1
38.2	0
25.4	0
36.7	1
10.7	0
12.1	1
20.3	0
8.6	1
21	0
0.5	0
68.7	0
23.4	1
18.9	0
4.8	1
4.5	1
40.8	0
40.5		0
86.2		0
66.8		0
46.8		1
3.2		0
21.7		0
45.4		0
50		0
6.6		1
106.5		0
22.6		1
102		0
26.2		0
62		0
16		0
17.5		0
15.2		0
34.7		0
8.3		0
67.7		0
50.4		0
12.5		0

## Sheet: Fig. 1M
GZMB	YAP1
10.5237	9.40269
10.6378	10.047
8.29882	10.252
8.23702	10.4919
4.63028	10.559
9.62337	10.6153
6.72204	10.6181
5.60984	10.8714
6.26665	10.897
6.41467	10.9689
9.65318	10.9914
9.60006	11.0104
8.32912	11.0417
6.55474	11.0731
8.99491	11.0857
8.94	11.0887
8.79139	11.2136
6.19913	11.3297
7.39061	11.457
3.48689	11.5382
7.69578	11.5738
3.13788	11.6015
11.2923	11.7591
8.63697	11.786
6.27512	11.8721
6.10109	11.9241
5.56937	12.0114
3.94221	12.0183
9.03586	12.1462
5.31471	12.1635
6.57246	12.2014
11.1015	12.2566
4.09792	12.3371
6.74704	12.3551
6.31174	12.4446
10.4456	12.5321
7.10337	12.7863
4.169	12.8239
4.81356	12.9137
7.34985	12.9261
6.67885	13.0509
6.25273	13.4846
6.09682	14.8745
6.74359	16.0924

## Sheet: Fig. 1N
PRF1	YAP1
11.4241	9.40269
11.6405	10.047
10.5073	10.252
13.0773	10.4919
7.13437	10.559
10.5936	10.6153
10.3676	10.6181
6.29887	10.8714
9.28711	10.897
8.67904	10.9689
10.4514	10.9914
10.5667	11.0104
9.47909	11.0417
9.19306	11.0731
11.4753	11.0857
9.12068	11.0887
11.3398	11.2136
8.27391	11.3297
6.95497	11.457
6.47532	11.5382
7.14697	11.5738
5.23964	11.6015
9.84938	11.7591
11.1815	11.786
9.63165	11.8721
9.58005	11.9241
7.75625	12.0114
7.01479	12.0183
9.97528	12.1462
8.70887	12.1635
6.55192	12.2014
11.9223	12.2566
7.19095	12.3371
7.55281	12.3551
9.00409	12.4446
12.7732	12.5321
7.74344	12.7863
8.19993	12.8239
5.70008	12.9137
10.3759	12.9261
8.91338	13.0509
8.27442	13.4846
8.4373	14.8745
9.33483	16.0924

[truncated: 103 more sheets: Fig. 2A, Fig. 2C, Fig. 2D, Fig. 2I, Fig. 2J, Fig. 3C, Fig. 3D & 3E, Fig. 3F & 3G, Fig. 3H, Fig. 3I, Fig. 3K, Fig. 4B, Fig. 4C, Fig. 4G, Fig.  4H, Fig. 4I, Fig. 4K, Fig. 4L, Fig. 5B, Fig. 5E …]
